# Supplementary material for: Differential impact of spotted fever group rickettsia and anaplasmosis on tick microbial ecology: evidence from multi-species comparative microbiome analysis
Source: Front Microbiol. 2025 May 13;16:1589263. doi: 10.3389/fmicb.2025.1589263 (PMC12106494; doi:10.3389/fmicb.2025.1589263)
Supplement: Supplementary file 1 [file Table_1.XLSX]

## Sheet: Sheet1
Table S1 Sequencing sample group information
Serial No.	Samlpes ID	groups	Species	Sex	Pathogen
1	DSMt1	DsiSFGR-/DsiAph-	Dermacentor silvarum	Male	None
2	DSMt2	DsiSFGR-/DsiAph-	Dermacentor silvarum	Male	None
3	DSMt3	DsiSFGR-/DsiAph-	Dermacentor silvarum	Male	None
4	DSMt4	DsiSFGR-/DsiAph-	Dermacentor silvarum	Male	None
5	DSMt5	DsiSFGR-/DsiAph-	Dermacentor silvarum	Male	None
6	DSMt6	DsiSFGR-/DsiAph-	Dermacentor silvarum	Male	None
7	DSMt7	DsiSFGR-/DsiAph-	Dermacentor silvarum	Male	None
8	DSMt8	DsiSFGR-/DsiAph-	Dermacentor silvarum	Male	None
9	DSMt9	DsiSFGR-/DsiAph-	Dermacentor silvarum	Male	None
10	DSMt10	DsiSFGR-/DsiAph-	Dermacentor silvarum	Male	None
11	DSMt11	DsiSFGR+	Dermacentor silvarum	Male	Spotted Fever Group Rickettsia
12	DSMt12	DsiSFGR+	Dermacentor silvarum	Male	Spotted Fever Group Rickettsia
13	DSMt13	DsiSFGR+	Dermacentor silvarum	Male	Spotted Fever Group Rickettsia
14	DSMt14	DsiSFGR+	Dermacentor silvarum	Male	Spotted Fever Group Rickettsia
15	DSMt15	DsiSFGR+	Dermacentor silvarum	Male	Spotted Fever Group Rickettsia
16	DSMt16	DsiSFGR+	Dermacentor silvarum	Male	Spotted Fever Group Rickettsia
17	DSMt17	DsiSFGR+	Dermacentor silvarum	Male	Spotted Fever Group Rickettsia
18	DSMt18	DsiSFGR+	Dermacentor silvarum	Male	Spotted Fever Group Rickettsia
19	DSMt19	DsiSFGR+	Dermacentor silvarum	Male	Spotted Fever Group Rickettsia
20	DSMt20	DsiSFGR+	Dermacentor silvarum	Male	Spotted Fever Group Rickettsia
21	DSMt21	DsiSFGR+	Dermacentor silvarum	Male	Spotted Fever Group Rickettsia
22	DSMt22	DsiSFGR+	Dermacentor silvarum	Male	Spotted Fever Group Rickettsia
23	DSMt23	DsiAph+	Dermacentor silvarum	Male	Anaplasma
24	DSMt24	DsiAph+	Dermacentor silvarum	Male	Anaplasma
25	DSMt25	DsiAph+	Dermacentor silvarum	Male	Anaplasma
26	DSMt26	DsiAph+	Dermacentor silvarum	Male	Anaplasma
27	DSMt27	DsiAph+	Dermacentor silvarum	Male	Anaplasma
28	DSMt28	DsiAph+	Dermacentor silvarum	Male	Anaplasma
29	DSMt29	DsiAph+	Dermacentor silvarum	Male	Anaplasma
30	DSMt30	DsiAph+	Dermacentor silvarum	Male	Anaplasma
31	DSMt31	DsiAph+	Dermacentor silvarum	Male	Anaplasma
32	DSMt32	DsiAph+	Dermacentor silvarum	Male	Anaplasma
33	DSFt33	DsiSFGR-/DsiAph-	Dermacentor silvarum	Female	None
34	DSFt34	DsiSFGR-/DsiAph-	Dermacentor silvarum	Female	None
35	DSFt35	DsiSFGR-/DsiAph-	Dermacentor silvarum	Female	None
36	DSFt36	DsiSFGR-/DsiAph-	Dermacentor silvarum	Female	None
37	DSFt37	DsiSFGR-/DsiAph-	Dermacentor silvarum	Female	None
38	DSFt38	DsiSFGR-/DsiAph-	Dermacentor silvarum	Female	None
39	DSFt39	DsiSFGR-/DsiAph-	Dermacentor silvarum	Female	None
40	DSFt40	DsiSFGR-/DsiAph-	Dermacentor silvarum	Female	None
41	DSFt41	DsiSFGR-/DsiAph-	Dermacentor silvarum	Female	None
42	DSFt42	DsiSFGR-/DsiAph-	Dermacentor silvarum	Female	None
43	DSFt43	DsiSFGR+	Dermacentor silvarum	Female	Spotted Fever Group Rickettsia
44	DSFt44	DsiSFGR+	Dermacentor silvarum	Female	Spotted Fever Group Rickettsia
45	DSFt45	DsiSFGR+	Dermacentor silvarum	Female	Spotted Fever Group Rickettsia
46	DSFt46	DsiSFGR+	Dermacentor silvarum	Female	Spotted Fever Group Rickettsia
47	DSFt47	DsiSFGR+	Dermacentor silvarum	Female	Spotted Fever Group Rickettsia
48	DSFt48	DsiSFGR+	Dermacentor silvarum	Female	Spotted Fever Group Rickettsia
49	DSFt49	DsiSFGR+	Dermacentor silvarum	Female	Spotted Fever Group Rickettsia
50	DSFt50	DsiSFGR+	Dermacentor silvarum	Female	Spotted Fever Group Rickettsia
51	DSFt51	DsiSFGR+	Dermacentor silvarum	Female	Spotted Fever Group Rickettsia
52	DSFt52	DsiSFGR+	Dermacentor silvarum	Female	Spotted Fever Group Rickettsia
53	DSFt53	DsiSFGR+	Dermacentor silvarum	Female	Spotted Fever Group Rickettsia
54	DSFt54	DsiSFGR+	Dermacentor silvarum	Female	Spotted Fever Group Rickettsia
55	DSFt55	DsiSFGR+	Dermacentor silvarum	Female	Spotted Fever Group Rickettsia
56	DSFt56	DsiAph+	Dermacentor silvarum	Female	Anaplasma
57	DSFt57	DsiAph+	Dermacentor silvarum	Female	Anaplasma
58	DSFt58	DsiAph+	Dermacentor silvarum	Female	Anaplasma
59	DSFt59	DsiAph+	Dermacentor silvarum	Female	Anaplasma
60	DSFt60	DsiAph+	Dermacentor silvarum	Female	Anaplasma
61	DSFt61	DsiAph+	Dermacentor silvarum	Female	Anaplasma
62	DSFt62	DsiAph+	Dermacentor silvarum	Female	Anaplasma
63	DSFt63	DsiAph+	Dermacentor silvarum	Female	Anaplasma
64	DSFt64	DsiAph+	Dermacentor silvarum	Female	Anaplasma
65	DSFt65	DsiAph+	Dermacentor silvarum	Female	Anaplasma
66	HJMt66	HjaSFGR-/HjaAph-	Haemaphysalis japonica	Male	None
67	HJMt67	HjaSFGR-/HjaAph-	Haemaphysalis japonica	Male	None
68	HJMt68	HjaSFGR-/HjaAph-	Haemaphysalis japonica	Male	None
69	HJMt69	HjaSFGR-/HjaAph-	Haemaphysalis japonica	Male	None
70	HJMt70	HjaSFGR-/HjaAph-	Haemaphysalis japonica	Male	None
71	HJMt71	HjaSFGR-/HjaAph-	Haemaphysalis japonica	Male	None
72	HJMt72	HjaSFGR-/HjaAph-	Haemaphysalis japonica	Male	None
73	HJMt73	HjaSFGR-/HjaAph-	Haemaphysalis japonica	Male	None
74	HJMt74	HjaSFGR-/HjaAph-	Haemaphysalis japonica	Male	None
75	HJMt75	HjaSFGR-/HjaAph-	Haemaphysalis japonica	Male	None
76	HJMt76	HjaAph+	Haemaphysalis japonica	Male	Anaplasma
77	HJFt77	HjaSFGR-/HjaAph-	Haemaphysalis japonica	Female	None
78	HJFt78	HjaSFGR-/HjaAph-	Haemaphysalis japonica	Female	None
79	HJFt79	HjaSFGR-/HjaAph-	Haemaphysalis japonica	Female	None
80	HJFt80	HjaSFGR-/HjaAph-	Haemaphysalis japonica	Female	None
81	HJFt81	HjaSFGR-/HjaAph-	Haemaphysalis japonica	Female	None
82	HJFt82	HjaSFGR-/HjaAph-	Haemaphysalis japonica	Female	None
83	HJFt83	HjaSFGR-/HjaAph-	Haemaphysalis japonica	Female	None
84	HJFt84	HjaSFGR-/HjaAph-	Haemaphysalis japonica	Female	None
85	HJFt85	HjaSFGR-/HjaAph-	Haemaphysalis japonica	Female	None
86	HJFt86	HjaSFGR-/HjaAph-	Haemaphysalis japonica	Female	None
87	HJFt87	HjaSFGR-/HjaAph-	Haemaphysalis japonica	Female	None
88	HJFt88	HjaSFGR-/HjaAph-	Haemaphysalis japonica	Female	None
89	HJFt89	HjaSFGR+	Haemaphysalis japonica	Female	Spotted Fever Group Rickettsia
90	HJFt90	HjaSFGR+	Haemaphysalis japonica	Female	Spotted Fever Group Rickettsia
91	HJFt91	HjaSFGR+	Haemaphysalis japonica	Female	Spotted Fever Group Rickettsia
92	HJFt92	HjaSFGR+	Haemaphysalis japonica	Female	Spotted Fever Group Rickettsia
93	HJFt93	HjaSFGR+	Haemaphysalis japonica	Female	Spotted Fever Group Rickettsia
94	HJFt94	HjaSFGR+	Haemaphysalis japonica	Female	Spotted Fever Group Rickettsia
95	HJFt95	HjaSFGR+	Haemaphysalis japonica	Female	Spotted Fever Group Rickettsia
96	HJFt96	HjaSFGR+	Haemaphysalis japonica	Female	Spotted Fever Group Rickettsia
97	HJFt97	HjaSFGR+	Haemaphysalis japonica	Female	Spotted Fever Group Rickettsia
98	HJFt98	HjaAph+	Haemaphysalis japonica	Female	Anaplasma
99	HJFt99	HjaAph+	Haemaphysalis japonica	Female	Anaplasma
100	HCMt100	HcoSFGR-/HcoAph-	Haemaphysalis concinna	Male	None
101	HCMt101	HcoSFGR-/HcoAph-	Haemaphysalis concinna	Male	None
102	HCMt102	HcoSFGR-/HcoAph-	Haemaphysalis concinna	Male	None
103	HCMt103	HcoSFGR-/HcoAph-	Haemaphysalis concinna	Male	None
104	HCMt104	HcoSFGR-/HcoAph-	Haemaphysalis concinna	Male	None
105	HCMt105	HcoSFGR-/HcoAph-	Haemaphysalis concinna	Male	None
106	HCMt106	HcoSFGR-/HcoAph-	Haemaphysalis concinna	Male	None
107	HCMt107	HcoSFGR-/HcoAph-	Haemaphysalis concinna	Male	None
108	HCMt108	HcoSFGR-/HcoAph-	Haemaphysalis concinna	Male	None
109	HCMt109	HcoSFGR-/HcoAph-	Haemaphysalis concinna	Male	None
110	HCMt110	HcoSFGR+	Haemaphysalis concinna	Male	Spotted Fever Group Rickettsia
111	HCMt111	HcoSFGR+	Haemaphysalis concinna	Male	Spotted Fever Group Rickettsia
112	HCMt112	HcoSFGR+	Haemaphysalis concinna	Male	Spotted Fever Group Rickettsia
113	HCMt113	HcoSFGR+	Haemaphysalis concinna	Male	Spotted Fever Group Rickettsia
114	HCMt114	HcoSFGR+	Haemaphysalis concinna	Male	Spotted Fever Group Rickettsia
115	HCMt115	HcoSFGR+	Haemaphysalis concinna	Male	Spotted Fever Group Rickettsia
116	HCMt116	HcoSFGR+	Haemaphysalis concinna	Male	Spotted Fever Group Rickettsia
117	HCMt117	HcoSFGR+	Haemaphysalis concinna	Male	Spotted Fever Group Rickettsia
118	HCMt118	HcoSFGR+	Haemaphysalis concinna	Male	Spotted Fever Group Rickettsia
119	HCMt119	HcoSFGR+	Haemaphysalis concinna	Male	Spotted Fever Group Rickettsia
120	HCMt120	HcoAph+	Haemaphysalis concinna	Male	Anaplasma
121	HCMt121	HcoAph+	Haemaphysalis concinna	Male	Anaplasma
122	HCMt122	HcoAph+	Haemaphysalis concinna	Male	Anaplasma
123	HCMt123	HcoAph+	Haemaphysalis concinna	Male	Anaplasma
124	HCMt124	HcoAph+	Haemaphysalis concinna	Male	Anaplasma
125	HCFt125	HcoSFGR-/HcoAph-	Haemaphysalis concinna	Female	None
126	HCFt126	HcoSFGR-/HcoAph-	Haemaphysalis concinna	Female	None
127	HCFt127	HcoSFGR-/HcoAph-	Haemaphysalis concinna	Female	None
128	HCFt128	HcoSFGR-/HcoAph-	Haemaphysalis concinna	Female	None
129	HCFt129	HcoSFGR-/HcoAph-	Haemaphysalis concinna	Female	None
130	HCFt130	HcoSFGR-/HcoAph-	Haemaphysalis concinna	Female	None
131	HCFt131	HcoSFGR-/HcoAph-	Haemaphysalis concinna	Female	None
132	HCFt132	HcoSFGR-/HcoAph-	Haemaphysalis concinna	Female	None
133	HCFt133	HcoSFGR-/HcoAph-	Haemaphysalis concinna	Female	None
134	HCFt134	HcoSFGR-/HcoAph-	Haemaphysalis concinna	Female	None
135	HCFt135	HcoSFGR+	Haemaphysalis concinna	Female	Spotted Fever Group Rickettsia
136	HCFt136	HcoSFGR+	Haemaphysalis concinna	Female	Spotted Fever Group Rickettsia
137	HCFt137	HcoSFGR+	Haemaphysalis concinna	Female	Spotted Fever Group Rickettsia
138	HCFt138	HcoSFGR+	Haemaphysalis concinna	Female	Spotted Fever Group Rickettsia
139	HCFt139	HcoAph+	Haemaphysalis concinna	Female	Anaplasma
140	HCFt140	HcoAph+	Haemaphysalis concinna	Female	Anaplasma
141	HCFt141	HcoAph+	Haemaphysalis concinna	Female	Anaplasma
142	HCFt142	HcoAph+	Haemaphysalis concinna	Female	Anaplasma
